# Supplementary material for: Phytochemicals from Vanda bensonii and Their Bioactivities to Inhibit Growth and Metastasis of Non-Small Cell Lung Cancer Cells
Source: Molecules. 2022 Nov 15;27(22):7902. doi: 10.3390/molecules27227902 (PMC9699248; doi:10.3390/molecules27227902)
Supplement: Supplementary file 1 [file molecules-27-07902-s001.zip]

Archive with 1 entries (1 files):
- molecules-2011422-supplementary.pdf
